# Supplementary material for: Synthesis of Novel Chloro-Benzo [d]imidazole Regioisomers as Selective CB2 Receptor Agonists: Indirect Functional Evaluation and Molecular Insights
Source: Pharmaceuticals (Basel). 2025 Oct 22;18(11):1599. doi: 10.3390/ph18111599 (PMC12655022; doi:10.3390/ph18111599)
Supplement: Supplementary file 1 [file pharmaceuticals-18-01599-s001.zip]

Archive with 1 entries (1 files):
- pharmaceuticals-3885908-supplementary.pdf
